# Supplementary material for: Cx43-Associated Secretome and Interactome Reveal Synergistic Mechanisms for Glioma Migration and MMP3 Activation
Source: Front Neurosci. 2019 Mar 19;13:143. doi: 10.3389/fnins.2019.00143 (PMC6433981; doi:10.3389/fnins.2019.00143)
Supplement: Supplementary file 1 [file Table_1.XLSX]

## Sheet: Sheet1
C6-13/C6 Fold	Symbol	Name	Location	Type	SignalP	GBM Secretome
8.547	MMP3	matrix metallopeptidase 3 (stromelysin 1, progelatinase)	Extracellular Space	peptidase	Yes	Formolo et al. (2011)
7.35	SPP1	Osteopontin, secreted phosphoprotein 1	Extracellular Space	cytokine	Yes	Formolo et al. (2011)
6.374	AKR1B10	aldo-keto reductase family 1, member B10 (aldose reductase)	Cytoplasm	enzyme	No	Formolo et al. (2011)
4.127	TIMP2	TIMP metallopeptidase inhibitor 2	Extracellular Space	other	Yes	Formolo et al. (2011)
3.623	SPON2	spondin 2, extracellular matrix protein	Extracellular Space	other	Yes	-
3.518	VIM	vimentin	Cytoplasm	other	No	Formolo et al. (2011)
3.371	VCL	vinculin	Plasma Membrane	adhesion	No	Formolo et al. (2011); Polisetty et al. (2011)
3.3	TAGLN2	transgelin 2	Cytoplasm	other	No	Formolo et al. (2011)
3.216	FLNA	filamin A, alpha	Cytoplasm	other	No	Formolo et al. (2011)
2.798	CTSB	cathepsin B	Extracellular Space, Cytoplasm	peptidase	Yes	Formolo et al. (2011)
2.559	MYH9	myosin, heavy chain 9, non-muscle	Cytoplasm	other	No	Formolo et al. (2011)
2.495	HTRA1	HtrA serine peptidase 1	Extracellular Space	peptidase	Yes	Formolo et al. (2011)
2.48	SERPINE2	serpin peptidase inhibitor, clade E (nexin, plasminogen activator inhibitor type 1)	Extracellular Space	peptidase inhibitor	Yes	Formolo et al. (2011)
2.429	PGK1	phosphoglycerate kinase 1	Cytoplasm	enzyme	No	Formolo et al. (2011)
2.423	PLEC	plectin	Cytoplasm	other	No	Formolo et al. (2011)
2.329	Tpi1	triosephosphate isomerase 1	Cytoplasm	enzyme	No	Formolo et al. (2011)
2.157	CTSL2	cathepsin L2	Extracellular Space, Cytoplasm	peptidase	Yes	-
2.139	CSF1	colony stimulating factor 1 (macrophage)	Extracellular Space	cytokine	Yes	Formolo et al. (2011)
2.131	COL6A1	collagen, type VI, alpha 1	Extracellular Space	other	Yes	Formolo et al. (2011)
2.114	HSP90AA1	heat shock protein 90kDa alpha (cytosolic), class A member 1	Cytoplasm	enzyme	No	Formolo et al. (2011)
1.917	GAPDH	glyceraldehyde-3-phosphate dehydrogenase	Cytoplasm	enzyme	No	Formolo et al. (2011)
1.9	NME2	NME/NM23 nucleoside diphosphate kinase 2	Nucleus	enzyme	No	Gupta et al. (2013)
1.679	YWHAZ	tyrosine 3-monooxygenase/tryptophan 5-monooxygenase activation protein	Cytoplasm	enzyme	No	Formolo et al. (2011)
1.534	MYL6	myosin, light chain 6, alkali, smooth muscle and non-muscle	Cytoplasm	other	No	Formolo et al. (2011)
1.533	CLTC	clathrin, heavy chain (Hc)	Plasma Membrane	other	No	Formolo et al. (2011)
1.516	KPNB1	karyopherin (importin) beta 1	Nucleus	other	No	Formolo et al. (2011)
1.493	CAND1	cullin-associated and neddylation-dissociated 1	Cytoplasm	other	No	Formolo et al. (2011)
1.492	LGALS1	lectin, galactoside-binding, soluble, 1	Extracellular Space	other	No	Formolo et al. (2011); Polisetty et al. (2011)
1.449	EEF2	eukaryotic translation elongation factor 2	Cytoplasm	other	No	Formolo et al. (2011)
1.444	Eef1a1	eukaryotic translation elongation factor 1 alpha 1	Cytoplasm	other	No	Formolo et al. (2011)
1.388	ALDOA	aldolase A, fructose-bisphosphate	Cytoplasm	enzyme	No	Formolo et al. (2011)
1.386	FLNB	filamin B, beta	Cytoplasm	other	No	Formolo et al. (2011)
1.383	PRDX1	peroxiredoxin 1	Cytoplasm	enzyme	No	Formolo et al. (2011)
1.377	FBLN1	fibulin 1	Extracellular Space	other	Yes	Formolo et al. (2011)
1.372	P4HB	prolyl 4-hydroxylase, beta polypeptide	Cytoplasm	enzyme	Yes	Formolo et al. (2011)
1.335	HSPA8	heat shock 70kDa protein 8	Cytoplasm	enzyme	No	Formolo et al. (2011)
1.327	PGAM1	phosphoglycerate mutase 1 (brain)	Cytoplasm	enzyme	No	Formolo et al. (2011);Gupta et al. (2013)
1.286	ACTR3	ARP3 actin-related protein 3 homolog	Cytoplasm	other	No	Formolo et al. (2011)
1.248	Eno1	enolase 1, (alpha)	Cytoplasm	enzyme	No	Formolo et al. (2011); Polisetty et al. (2011)
1.215	LDHA	lactate dehydrogenase A	Cytoplasm	enzyme	No	Formolo et al. (2011); Polisetty et al. (2011)
1.198	MSN	moesin	Plasma Membrane	other	No	Formolo et al. (2011)
1.156	COL6A2	collagen, type VI, alpha 2	Extracellular Space	other	Yes	Formolo et al. (2011)
1.139	HSP90AB1	heat shock protein 90kDa alpha (cytosolic), class B member 1	Cytoplasm	enzyme	No	Formolo et al. (2011)
1.137	GPI	glucose-6-phosphate isomerase	Extracellular Space	enzyme	No	Formolo et al. (2011)
1.099	GDI2	GDP dissociation inhibitor 2	Cytoplasm	other	No	Formolo et al. (2011)
1.047	BGN	biglycan	Extracellular Space	other	Yes	Formolo et al. (2011); Gupta et al. (2013)
-1.097	PAFAH1B2	platelet-activating factor acetylhydrolase 1b, catalytic subunit 2 (30kDa)	Cytoplasm	enzyme	No	-
-1.164	MMP19	matrix metallopeptidase 19	Extracellular Space	peptidase	Yes	Formolo et al. (2011)
-1.202	PDIA3	protein disulfide isomerase family A, member 3	Cytoplasm	other	Yes	Formolo et al. (2011)
-1.221	ACTN4	actinin, alpha 4	Cytoplasm	other	No	Formolo et al. (2011)
-1.267	FN1	fibronectin 1	Extracellular Space	enzyme	Yes	-
-1.387	TPP1	tripeptidyl peptidase I	Cytoplasm	peptidase	Yes	Formolo et al. (2011)
-1.419	SPARC	secreted protein, acidic, cysteine-rich (osteonectin)	Extracellular Space	other	Yes	Formolo et al. (2011); Gupta et al. (2013)
-1.512	NUCB1	nucleobindin 1	Cytoplasm	other	Yes	Formolo et al. (2011); Gupta et al. (2013)
-1.528	SERPINE1	serpin peptidase inhibitor, clade E (plasminogen activator inhibitor type 1)	Extracellular Space	other	Yes	Formolo et al. (2011)
-1.572	GLB1	galactosidase, beta 1	Cytoplasm	enzyme	Yes	Formolo et al. (2011)
-1.574	PLOD2	procollagen-lysine, 2-oxoglutarate 5-dioxygenase 2	Cytoplasm	enzyme	Yes	Formolo et al. (2011)
-1.625	CTSD	cathepsin D	Cytoplasm	peptidase	Yes	Formolo et al. (2011)
-1.802	CST3	cystatin C	Extracellular Space	peptidase inhibitor	Yes	Formolo et al. (2011)
-1.872	HSP90B1	heat shock protein 90kDa beta (Grp94), member 1	Cytoplasm	other	Yes	Formolo et al. (2011)
-1.898	MFGE8	milk fat globule-EGF factor 8 protein	Extracellular Space	other	Yes	Formolo et al. (2011)
-1.972	CTSA	cathepsin A	Cytoplasm	peptidase	Yes	Formolo et al. (2011); Gupta et al. (2013)
-2.188	OAF	OAF homolog (Drosophila)	unknown	other	Yes	Polisetty et al. (2011)
-2.196	PPIB	peptidylprolyl isomerase B (cyclophilin B)	Cytoplasm	enzyme	No	Formolo et al. (2011)
-2.23	HSPA5	heat shock 70kDa protein 5 (glucose-regulated protein, 78kDa)	Cytoplasm	enzyme	Yes	Formolo et al. (2011)
-2.36	LOXL3	lysyl oxidase-like 3	Extracellular Space	enzyme	Yes	-
-2.388	SOD3	superoxide dismutase 3, extracellular	Extracellular Space	enzyme	Yes	Formolo et al. (2011)
-2.412	TUBB	tubulin, beta class I	Cytoplasm	other	No	Formolo et al. (2011)
-2.484	PCOLCE	procollagen C-endopeptidase enhancer	Extracellular Space	other	Yes	Formolo et al. (2011); Polisetty et al. (2011)
-2.533	GPC1	glypican 1	Plasma Membrane	TM receptor	Yes	Formolo et al. (2011)
-2.681	PSAP	prosaposin	Extracellular Space	other	Yes	-
-2.874	ASAH1	N-acylsphingosine amidohydrolase (acid ceramidase) 1	Cytoplasm	enzyme	Yes	Formolo et al. (2011)
-3	SERPINF1	serpin peptidase inhibitor, clade F (alpha-2 antiplasmin)	Extracellular Space	other	Yes	Polisetty et al. (2011)
-3.031	H2AFX	H2A histone family, member X	Nucleus	other	No	-
-3.06	PLOD1	procollagen-lysine, 2-oxoglutarate 5-dioxygenase 1	Cytoplasm	enzyme	Yes	Formolo et al. (2011)
-3.641	LGMN	legumain	Cytoplasm	peptidase	Yes	Formolo et al. (2011)
-3.799	TCN2	transcobalamin II	Extracellular Space	other	Yes	-
-4.853	CDH2	cadherin 2, type 1, N-cadherin (neuronal)	Plasma Membrane	adhesion	Yes	Formolo et al. (2011)
-5.936	Hist2h4	histone cluster 2, H4	Nucleus	other	No	-
-6.03	CSPG4	chondroitin sulfate proteoglycan 4	Extracellular Space	other	Yes	Gupta et al. (2013)
-8.845	DAG1	dystroglycan 1 (dystrophin-associated glycoprotein 1)	Plasma Membrane	TM receptor	Yes	Formolo et al. (2011)
-10.239	RELN	reelin	Extracellular Space	other	Yes	-
-11.296	COL12A1	collagen, type XII, alpha 1	Extracellular Space	other	Yes	Formolo et al. (2011)
-15.506	EMILIN1	elastin microfibril interfacer 1	Extracellular Space	other	No	Formolo et al. (2011)
